# Supplementary material for: Molecular phylogenetic assessment of Spirobranchus kraussii-complex (Annelida: Serpulidae) from the Japanese Archipelago
Source: PeerJ. 2021 Jul 14;9:e11746. doi: 10.7717/peerj.11746 (PMC8286061; doi:10.7717/peerj.11746)
Supplement: Supplemental Information 2 [file peerj-09-11746-s002.zip]

Archive with 87 entries (86 files):
- Sequence_data_revised/
- Sequence_data_revised/1659-18S-NS5-PREMIX.ab1
- __MACOSX/Sequence_data_revised/._1659-18S-NS5-PREMIX.ab1
- Sequence_data_revised/1660-cytbF-PREMIX.ab1
- __MACOSX/Sequence_data_revised/._1660-cytbF-PREMIX.ab1
- Sequence_data_revised/1681-cytb424F-PREMIX.ab1
- __MACOSX/Sequence_data_revised/._1681-cytb424F-PREMIX.ab1
- Sequence_data_revised/1631-cobr825-PREMIX.ab1
- __MACOSX/Sequence_data_revised/._1631-cobr825-PREMIX.ab1
- Sequence_data_revised/1682-cytb424F-PREMIX.ab1
- __MACOSX/Sequence_data_revised/._1682-cytb424F-PREMIX.ab1
- Sequence_data_revised/1683-cytb424F-PREMIX.ab1
- __MACOSX/Sequence_data_revised/._1683-cytb424F-PREMIX.ab1
- Sequence_data_revised/1632-ITS4-PREMIX.ab1
- __MACOSX/Sequence_data_revised/._1632-ITS4-PREMIX.ab1
- Sequence_data_revised/1750-cytb424F-PREMIX.ab1
- __MACOSX/Sequence_data_revised/._1750-cytb424F-PREMIX.ab1
- Sequence_data_revised/1677-18S-189r-PREMIX.ab1
- __MACOSX/Sequence_data_revised/._1677-18S-189r-PREMIX.ab1
- Sequence_data_revised/.DS_Store
- __MACOSX/Sequence_data_revised/._.DS_Store
- Sequence_data_revised/1684-cytb424F-PREMIX.ab1
- __MACOSX/Sequence_data_revised/._1684-cytb424F-PREMIX.ab1
- Sequence_data_revised/1632-cobr825-PREMIX.ab1
- __MACOSX/Sequence_data_revised/._1632-cobr825-PREMIX.ab1
- Sequence_data_revised/1677-18S-NS5-PREMIX.ab1
- __MACOSX/Sequence_data_revised/._1677-18S-NS5-PREMIX.ab1
- Sequence_data_revised/1748-cytb424F-PREMIX.ab1
- __MACOSX/Sequence_data_revised/._1748-cytb424F-PREMIX.ab1
- Sequence_data_revised/1659-ITS4-PREMIX.ab1
- __MACOSX/Sequence_data_revised/._1659-ITS4-PREMIX.ab1
- Sequence_data_revised/Spirobtranchus_newly_obtained.txt
- __MACOSX/Sequence_data_revised/._Spirobtranchus_newly_obtained.txt
- Sequence_data_revised/1664-cytbF-PREMIX.ab1
- __MACOSX/Sequence_data_revised/._1664-cytbF-PREMIX.ab1
- Sequence_data_revised/1747-cytb424F-PREMIX.ab1
- __MACOSX/Sequence_data_revised/._1747-cytb424F-PREMIX.ab1
- Sequence_data_revised/1661-cytbF-PREMIX.ab1
- __MACOSX/Sequence_data_revised/._1661-cytbF-PREMIX.ab1
- Sequence_data_revised/1746-cytb424F-PREMIX.ab1
- __MACOSX/Sequence_data_revised/._1746-cytb424F-PREMIX.ab1
- Sequence_data_revised/1659-ITS3-PREMIX.ab1
- __MACOSX/Sequence_data_revised/._1659-ITS3-PREMIX.ab1
- Sequence_data_revised/1631-Cytb424F-PREMIX.ab1
- __MACOSX/Sequence_data_revised/._1631-Cytb424F-PREMIX.ab1
- Sequence_data_revised/1663-cytb424F-PREMIX.ab1
- __MACOSX/Sequence_data_revised/._1663-cytb424F-PREMIX.ab1
- Sequence_data_revised/1632-Cytb424F-PREMIX.ab1
- __MACOSX/Sequence_data_revised/._1632-Cytb424F-PREMIX.ab1
- Sequence_data_revised/1745-cytb424F-PREMIX.ab1
- __MACOSX/Sequence_data_revised/._1745-cytb424F-PREMIX.ab1
- Sequence_data_revised/1677-18S-NS2-PREMIX.ab1
- __MACOSX/Sequence_data_revised/._1677-18S-NS2-PREMIX.ab1
- Sequence_data_revised/1662-cytb424F-PREMIX.ab1
- __MACOSX/Sequence_data_revised/._1662-cytb424F-PREMIX.ab1
- Sequence_data_revised/1633-Cytb424F-PREMIX.ab1
- __MACOSX/Sequence_data_revised/._1633-Cytb424F-PREMIX.ab1
- Sequence_data_revised/1632-ITS3-PREMIX.ab1
- __MACOSX/Sequence_data_revised/._1632-ITS3-PREMIX.ab1
- Sequence_data_revised/1665-cytbF-PREMIX.ab1
- __MACOSX/Sequence_data_revised/._1665-cytbF-PREMIX.ab1
- Sequence_data_revised/1659-18S-NS2-PREMIX.ab1
- __MACOSX/Sequence_data_revised/._1659-18S-NS2-PREMIX.ab1
- Sequence_data_revised/1660-ITS4-PREMIX.ab1
- __MACOSX/Sequence_data_revised/._1660-ITS4-PREMIX.ab1
- Sequence_data_revised/1680-cytbF-PREMIX.ab1
- __MACOSX/Sequence_data_revised/._1680-cytbF-PREMIX.ab1
- Sequence_data_revised/1677-ITS3-PREMIX.ab1
- __MACOSX/Sequence_data_revised/._1677-ITS3-PREMIX.ab1
- Sequence_data_revised/1679-cytbF-PREMIX.ab1
- __MACOSX/Sequence_data_revised/._1679-cytbF-PREMIX.ab1
- Sequence_data_revised/1678-ITS3-PREMIX.ab1
- __MACOSX/Sequence_data_revised/._1678-ITS3-PREMIX.ab1
- Sequence_data_revised/1668-cytbF-PREMIX.ab1
- __MACOSX/Sequence_data_revised/._1668-cytbF-PREMIX.ab1
- Sequence_data_revised/1678-ITS4-PREMIX.ab1
- __MACOSX/Sequence_data_revised/._1678-ITS4-PREMIX.ab1
- Sequence_data_revised/1677-cytbF-PREMIX.ab1
- __MACOSX/Sequence_data_revised/._1677-cytbF-PREMIX.ab1
- Sequence_data_revised/1677-ITS4-PREMIX.ab1
- __MACOSX/Sequence_data_revised/._1677-ITS4-PREMIX.ab1
- Sequence_data_revised/1678-cytbF-PREMIX.ab1
- __MACOSX/Sequence_data_revised/._1678-cytbF-PREMIX.ab1
- Sequence_data_revised/1659-18S-189r-PREMIX.ab1
- __MACOSX/Sequence_data_revised/._1659-18S-189r-PREMIX.ab1
- Sequence_data_revised/1659-cytbF-PREMIX.ab1
- __MACOSX/Sequence_data_revised/._1659-cytbF-PREMIX.ab1
