# Supplementary material for: Molecular phylogenetic assessment of Spirobranchus kraussii-complex (Annelida: Serpulidae) from the Japanese Archipelago
Source: PeerJ. 2021 Jul 14;9:e11746. doi: 10.7717/peerj.11746 (PMC8286061; doi:10.7717/peerj.11746)
Supplement: Supplemental Information 2 [file peerj-09-11746-s002.zip › Sequence_data_revised/Spirobtranchus_newly_obtained.txt]

-cytb-
>s1631(LC604687)
GAGTTATTGAGGTGCTACCGTAATTACCAGCTTATTTAGTGTTGTTCCTTTATTTGGGGACCACTTAGTTCGTTTAATGTGAGGGGGATATACAGTAGGGAGGCCTACCCTAAACCGGTTTTATTCTTTTCATTTTTTATTACCCTTGCTCATGGTTCCTCTTAGTATGCTGCATTTGTTTTTTTTACACAAGTTGGGATCTTCTAATCCCTTAGGGGTGGACGGGGATGATGGGGAGTGTATTCCTTTTCATCCAATTTACACAATTAGTGATTTAGGGGGAGTTATTGTAACTTGTTTTTTATTGTCAGTATTAGTTTTTGAGTTTCCTCGGTTACTGGGGGACCCAGAAAATTTTATCCCGGCTAACCCTCTTTTAACGCCTGTC
>s1632(LC604688)
GAGTTATTGAGGTGCTACCGTAATTACCAGCTTATTTAGTGTTGTTCCTTTATTTGGGGACCACTTAGTTCGTTTAATGTGAGGGGGATATACAGTAGGGAGGCCTACCCTAAACCGGTTTTATTCTTTTCATTTTTTATTACCCTTGCTCATGGTTCCTCTTAGTATGCTGCATTTGTTTTTTTTACACAAGTTGGGATCTTCTAATCCCTTAGGGGTGGACGGGGATGATGGGGAGTGTATTCCTTTTCATCCAATTTACACAATTAGTGATTTAGGGGGAGTTATTGTAACTTGTTTTTTATTGTCAGTATTAGTTTTTGAGTTTCCTCGGTTACTGGGGGACCCAGAAAATTTTATCCCGGCTAACCCTCTTTTAACGCCTGTC
>s1659(LC604689)
tactagcttgtttagagttgttcctgtgattgggggttatttggttcggttgatatgaggggggtacacagttggtggtcctacgctaaaccgattttattcttttcattttttgcttccgttttttatgattcctttaagtttagttcatttgcacttcttacacaagttagggtcttctaacccgttaggggtggatggggacgatggggagtgtattccttttcaccctgtgtataggattagggatcttgggggtgttattgttacttgttttgttttatctgttttggtctttgagttccctcggttacttggggacccggaaaactacattccggctaatccgttgttaacgccgatt
>1660-cytbF-PREMIX(LC604690)
AGTTGTTCCTGTGATTGGGGGTTATTTGGTTCGGTTGATATGAGGGGGGTACACAGTTGGTGGTCCTACGCTAAACCGATTTTATTCTTTTCATTTTTTGCTTCCGTTTTTTATGATTCCTTTAAGTTTAGTTCATTTGCACTTCTTACACAAGTTAGGGTCTTCTAACCCGTTAGGGGTGGATGGGGACGATGGGGAGTGTATTCCTTTTCACCCTGTGTATAGGATTAGGGATCTTGGGGGTGTTATTGTTACTTGTTTTGTTTTATCTGTTTTGGTCTTTGAGTTCCCTCGGTTACTTGGGGACCCGGAAAACTACATTCCGGCTAATCCGTTGTTAACGCCGATT
>1677-cytbF(LC604692)
TTATTTAGTGTTGTTCCCTTATTTGGGGATCACCTAGTTCGTTTAATGTGAGGGGGGTATACAGTAGGGAGGCCCACCCTAAACCGGTTTTACTCTTTTCATTTTTTATTACCCTTGCTTATGGTTCCTCTTAGTATGCTGCATTTGTTTTTTTTACACAAGTTGGGATCTTCTAATCCTTTAGGGGTGGACGGAGATGATGGGGAGTGTATTCCTTTTCATCCAGTTTATAGAATTAGTGATTTAGGGGGAGTTATTGTAACTTGTTTTTTATTGTCAGTGTTAGTTTTTGAGTTTCCTCGGTTACTGGGGGACCCAGAAAATTTTATCCCGGCTAACCCTCTTTTAACACCTGTC
>1678-cytbF(LC604691)
TATTTAGTGTTGTTCCCTTATTTGGGGATCACCTAGTTCGTTTAATGTGAGGGGGGTATACAGTAGGGAGGCCCACCCTAAACCGGTTTTACTCTTTTCATTTTTTATTACCCTTGCTTATGGTTCCTCTTAGTATGCTGCATTTGTTTTTTTTACACAAGTTGGGATCTTCTAATCCTTTAGGGGTGGACGGAGATGATGGGGAGTGTATTCCTTTTCATCCAGTTTATAGAATTAGTGATTTAGGGGGAGTTATTGTAACTTGTTTTTTATTGTCAGTGTTAGTTTTTGAGTTTCCTCGGTTACTGGGGGACCCAGAAAATTTTATCCCGGCTAACCCTCTTTTAACACCTGTC
>s1661(LC625520)
TGTTTAGAGTTGTTCCTGTGATTGGGGGTTATTTGGTTCGGTTGATATGAGGGGGGTACACAGTTGGTGGTCCTACGCTAAACCGATTTTATTCTTTTCATTTTTTGCTTCCGTTTTTTATGATTCCTTTAAGTTTAGTTCATTTGCACTTCTTACACAAGTTAGGGTCTTCTAACCCGTTAGGGGTGGATGGGGACGATGGGGAGTGTATTCCTTTTCACCCTGTGTATAGGATTAGGGATCTTGGGGGTGTTATTGTTACTTGTTTTGTTTTATCTGTTTTGGTCTTTGAGTTCCCTCGGTTACTTGGGGACCCGGAAAACTACATTCCGGCTAATCCGTTGTTAACGCCGATT
>s1662(LC625521)
TGTTTAGAGTTGTTCCTGTGATTGGGGGTTATTTGGTTCGGTTGATATGAGGGGGGTACACAGTTGGTGGTCCTACGCTAAACCGATTTTATTCTTTTCATTTTTTGCTTCCGTTTTTTATGATTCCTTTAAGTTTAGTTCATTTGCACTTCTTACACAAGTTAGGGTCTTCTAACCCGTTAGGGGTGGATGGGGACGATGGGGAGTGTATTCCTTTTCACCCTGTGTATAGGATTAGGGATCTTGGGGGTGTTATTGTTACTTGTTTTGTTTTATCTGTTTTGGTCTTTGAGTTCCCTCGGTTACTTGGGGACCCGGAAAACTACATTCCGGCTAATCCGTTGTTAACGCCGATT
>s1663(LC625522)
tgtttagagttgttcctgtgattgggggttatttggttcggttgatatgaggggggtacacagttggtggtcctacgctaaaccgattttattcttttcattttttgcttccgttttttatgattcctttaagtttagttcatttgcacttcttacacaagttagggtcttctaacccgttaggggtggatggggacgatggggagtgtattccttttcaccctgtgtataggattagggatcttgggggtgttattgttacttgttttgttttatctgttttggtctttgagttccctcggttacttggggacccggaaaactacattccggctaatccgttgttaacgccgatt
>a1664(LC625523)
TGTTTAGAGTTGTTCCTGTGATTGGGGGTTATTTGGTTCGGTTGATATGAGGGGGGTACACAGTTGGTGGTCCTACGCTAAACCGATTTTATTCTTTTCATTTTTTGCTTCCGTTTTTTATGATTCCTTTAAGTTTAGTTCATTTGCACTTCTTACACAAGTTAGGGTCTTCTAACCCGTTAGGGGTGGATGGGGACGATGGGGAGTGTATTCCTTTTCACCCTGTGTATAGGATTAGGGATCTTGGGGGTGTTATTGTTACTTGTTTTGTTTTATCTGTTTTGGTCTTTGAGTTCCCTCGGTTACTTGGGGACCCGGAAAACTACATTCCGGCTAATCCGTTGTTAACGCCGATT
>s1665(LC625524)
TGTTTAGAGTTGTTCCTGTGATTGGGGGTTATTTGGTTCGGTTGATATGAGGGGGGTACACAGTTGGTGGTCCTACGCTAAACCGATTTTATTCTTTTCATTTTTTGCTTCCGTTTTTTATGATTCCTTTAAGTTTAGTTCATTTGCACTTCTTACACAAGTTAGGGTCTTCTAACCCGTTAGGGGTGGATGGGGACGATGGGGAGTGTATTCCTTTTCACCCTGTGTATAGGATTAGGGATCTTGGGGGTGTTATTGTTACTTGTTTTGTTTTATCTGTTTTGGTCTTTGAGTTCCCTCGGTTACTTGGGGACCCGGAAAACTACATTCCGGCTAATCCGTTGTTAACGCCGATT
>s1668(LC625525)
TGTTTAGAGTTGTTCCTGTGATTGGGGGTTATTTGGTTCGGTTGATATGAGGGGGGTACACAGTTGGTGGTCCTACGCTAAACCGATTTTATTCTTTTCATTTTTTGCTTCCGTTTTTTATGATTCCTTTAAGTTTAGTTCATTTGCACTTCTTACACAAGTTAGGGTCTTCTAACCCGTTAGGGGTGGATGGGGACGATGGGGAGTGTATTCCTTTTCACCCTGTGTATAGGATTAGGGATCTTGGGGGTGTTATTGTTACTTGTTTTGTTTTATCTGTTTTGGTCTTTGAGTTCCCTCGGTTACTTGGGGACCCGGAAAACTACATTCCGGCTAATCCGTTGTTAACGCCGATT
>s1633(LC625526)
GAGTTATTGAGGTGCTACCGTAATTACCAGCTTATTTAGTGTTGTTCCTTTATTTGGGGACCACTTAGTTCGTTTAATGTGAGGGGGATATACAGTAGGGAGGCCTACCCTAAACCGGTTTTATTCTTTTCATTTTTTATTACCCTTGCTCATGGTTCCTCTTAGTATGCTGCATTTGTTTTTTTTACACAAGTTGGGATCTTCTAATCCCTTAGGGGTGGACGGGGATGATGGGGAGTGTATTCCTTTTCATCCAATTTACACAATTAGTGATTTAGGGGGAGTTATTGTAACTTGTTTTTTATTGTCAGTATTAGTTTTTGAGTTTCCTCGGTTACTGGGGGACCCAGAAAATTTTATCCCGGCTAACCCTCTTTTAACGCCTGTC
>s1745(LC625527)
TATTTAGTGTTGTTCCTTTATTTGGGGACCACTTAGTTCGTTTAATGTGAGGGGGATATACAGTAGGGAGGCCTACCCTAAACCGGTTTTATTCTTTTCATTTTTTATTACCCTTGCTCATGGTTCCTCTTAGTATGCTGCATTTGTTTTTTTTACACAAGTTGGGATCTTCTAATCCCTTAGGGGTGGACGGGGATGATGGGGAGTGTATTCCTTTTCATCCAATTTACACAATTAGTGATTTAGGGGGAGTTATTGTAACTTGTTTTTTATTGTCAGTATTAGTTTTTGAGTTTCCTCGGTTACTGGGGGACCCAGAAAATTTTATCCCGGCTAACCCTCTTTTAACGCCTGTC
>s1746(LC625528)
TATTTAGTGTTGTTCCTTTATTTGGGGACCACTTAGTTCGTTTAATGTGAGGGGGATATACAGTAGGGAGGCCTACCCTAAACCGGTTTTATTCTTTTCATTTTTTATTACCCTTGCTCATGGTTCCTCTTAGTATGCTGCATTTGTTTTTTTTACACAAGTTGGGATCTTCTAATCCCTTAGGGGTGGACGGGGATGATGGGGAGTGTATTCCTTTTCATCCAATTTACACAATTAGTGATTTAGGGGGAGTTATTGTAACTTGTTTTTTATTGTCAGTATTAGTTTTTGAGTTTCCTCGGTTACTGGGGGACCCAGAAAATTTTATCCCGGCTAACCCTCTTTTAACGCCTGTC
>s1747(LC625529)
TATTTAGTGTTGTTCCTTTATTTGGGGACCACTTAGTTCGTTTAATGTGAGGGGGATATACAGTAGGGAGGCCTACCCTAAACCGGTTTTATTCTTTTCATTTTTTATTACCCTTGCTCATGGTTCCTCTTAGTATGCTGCATTTGTTTTTTTTACACAAGTTGGGATCTTCTAATCCCTTAGGGGTGGACGGGGATGATGGGGAGTGTATTCCTTTTCATCCAATTTACACAATTAGTGATTTAGGGGGAGTTATTGTAACTTGTTTTTTATTGTCAGTATTAGTTTTTGAGTTTCCTCGGTTACTGGGGGACCCAGAAAATTTTATCCCGGCTAACCCTCTTTTAACGCCTGTC
>s1748(LC625530)
TATTTAGTGTTGTTCCTTTATTTGGGGACCACTTAGTTCGTTTAATGTGAGGGGGATATACAGTAGGGAGGCCTACCCTAAACCGGTTTTATTCTTTTCATTTTTTATTACCCTTGCTCATGGTTCCTCTTAGTATGCTGCATTTGTTTTTTTTACACAAGTTGGGATCTTCTAATCCCTTAGGGGTGGACGGGGATGATGGGGAGTGTATTCCTTTTCATCCAATTTACACAATTAGTGATTTAGGGGGAGTTATTGTAACTTGTTTTTTATTGTCAGTATTAGTTTTTGAGTTTCCTCGGTTACTGGGGGACCCAGAAAATTTTATCCCGGCTAACCCTCTTTTAACGCCTGTC
>s1750(LC625531)
TATTTAGTGTTGTTCCTTTATTTGGGGACCACTTAGTTCGTTTAATGTGAGGGGGATATACAGTAGGGAGGCCTACCCTAAACCGGTTTTATTCTTTTCATTTTTTATTACCCTTGCTCATGGTTCCTCTTAGTATGCTGCATTTGTTTTTTTTACACAAGTTGGGATCTTCTAATCCCTTAGGGGTGGACGGGGATGATGGGGAGTGTATTCCTTTTCATCCAATTTACACAATTAGTGATTTAGGGGGAGTTATTGTAACTTGTTTTTTATTGTCAGTATTAGTTTTTGAGTTTCCTCGGTTACTGGGGGACCCAGAAAATTTTATCCCGGCTAACCCTCTTTTAACGCCTGTC
>s1679(LC625532)
TATTTAGTGTTGTTCCCTTATTTGGGGATCACCTAGTTCGTTTAATGTGAGGGGGGTATACAGTAGGGAGGCCCACCCTAAACCGGTTTTACTCTTTTCATTTTTTATTACCCTTGCTTATGGTTCCTCTTAGTATGCTGCATTTGTTTTTTTTACACAAGTTGGGATCTTCTAATCCTTTAGGGGTGGACGGAGATGATGGGGAGTGTATTCCTTTTCATCCAGTTTATAGAATTAGTGATTTAGGGGGAGTTATTGTAACTTGTTTTTTATTGTCAGTGTTAGTTTTTGAGTTTCCTCGGTTACTGGGGGACCCAGAAAATTTTATCCCGGCTAACCCTCTTTTAACACCTGTC
>s1680(LC625533)
TATTTAGTGTTGTTCCCTTATTTGGGGATCACCTAGTTCGTTTAATGTGAGGGGGGTATACAGTAGGGAGGCCCACCCTAAACCGGTTTTACTCTTTTCATTTTTTATTACCCTTGCTTATGGTTCCTCTTAGTATGCTGCATTTGTTTTTTTTACACAAGTTGGGATCTTCTAATCCTTTAGGGGTGGACGGAGATGATGGGGAGTGTATTCCTTTTCATCCAGTTTATAGAATTAGTGATTTAGGGGGAGTTATTGTAACTTGTTTTTTATTGTCAGTGTTAGTTTTTGAGTTTCCTCGGTTACTGGGGGACCCAGAAAATTTTATCCCGGCTAACCCTCTTTTAACACCTGTC
>s1681(LC625534)
tatttagtgttgttcccttatttggggatcacctagttcgtttaatgtgaggggggtatacagtagggaggcccaccctaaaccggttttactcttttcattttttattacccttgcttatggttcctcttagtatgctgcatttgttttttttacacaagttgggatcttctaatcctttaggggtggacggagatgatggggagtgtattccttttcatccagtttatagaattagtgatttagggggagttattgtaacttgttttttattgtcagtgttagtttttgagtttcctcggttactgggggacccagaaaattttatcccggctaaccctcttttaacacctgtc
>s1682(LC625535)
TATTTAGTGTTGTTCCCTTATTTGGGGATCACCTAGTTCGTTTAATGTGAGGGGGGTATACAGTAGGGAGGCCCACCCTAAACCGGTTTTACTCTTTTCATTTTTTATTACCCTTGCTTATGGTTCCTCTTAGTATGCTGCATTTGTTTTTTTTACACAAGTTGGGATCTTCTAATCCTTTAGGGGTGGACGGAGATGATGGGGAGTGTATTCCTTTTCATCCAGTTTATAGAATTAGTGATTTAGGGGGAGTTATTGTAACTTGTTTTTTATTGTCAGTGTTAGTTTTTGAGTTTCCTCGGTTACTGGGGGACCCAGAAAATTTTATCCCGGCTAACCCTCTTTTAACACCTGTC
>s1683(LC625536)
tatttagtgttgttcccttatttggggatcacctagttcgtttaatgtgaggggggtatacagtagggaggcccaccctaaaccggttttactcttttcattttttattacccttgcttatggttcctcttagtatgctgcatttgttttttttacacaagttgggatcttctaatcctttaggggtggacggagatgatggggagtgtattccttttcatccagtttatagaattagtgatttagggggagttattgtaacttgttttttattgtcagtgttagtttttgagtttcctcggttactgggggacccagaaaattttatcccggctaaccctcttttaacacctgtc
>s1684(LC625537)
tatttagtgttgttcccttatttggggatcacctagttcgtttaatgtgaggggggtatacagtagggaggcccaccctaaaccggttttactcttttcattttttattacccttgcttatggttcctcttagtatgctgcatttgttttttttacacaagttgggatcttctaatcctttaggggtggacggagatgatggggaatgtattccttttcatccagtttatagaattagtgatttagggggagttattgtaacttgttttttattgtcagtgttagtttttgagtttcctcggttactgggggacccagaaaattttatcccggctaaccctcttttaacacctgtc

-18S-
>s1659(LC604685)
TAGTTATATGCTTGTCTCAAAGATTAAGCCATGCACGTGTAAGTACACGCTTTAGTATAGTGAAACTGCGAATGGCTCATTAAATCATATGTGATTTCTTAGATCGTTGCTTTCCTTCGGGAAAGTCTGGATAACTGTGGCAATTCTAGAGCTAATACATGCAACCAAGCTCCGACCTTCGTGGGAAGAGCGCTCTTATTAGACCGAGGCCAACCTGCTGGGCAACTGGCAGTTTGCTGTGGTGACTCTGAATAAGCACAGTTGATCGCACGACTCTACGTCGGCGACGTATCTTTCAAGCGTATGCCCTATCAGCTGTCGACGGTAGGGTAGTGGCCTACCGTGGCATCAACGGGTAACGGGGGATCAGGGTCCGATCCCGGAGAGTAAGCCTGAGAGACGGCTTACACATCTAAGGAAGGCAGCAGGCGCGCAAATTACCCAATGGGGACACCCTGAGGTAGTGACAAGAAATAACAATACGCGACTCTTTCGAGGCCGCGTAATTGGAATGAGCACAGTCTAAATCCTTTAGCGAGGATCAATTGGAGGGCAAGTCTGGTGCCAGCAGCCGCGGTAATTCCAGCTCCAATAGCGTATATTAAAGTTGCTGCAGTTAAAAAGCTCGTAGTTGACAATCGGTGCTCGTCTCGGCGGTCCTGTTCACGCAGGCACTGCCTTGATGGCCTCTACACACTGGCTTGAGGTCGGGCAGGCTGGGCAACTGGCGGTTCGACCAAAGCCCCGGGTGCCCTTTATTGGGTGCCCGTGGGTGGCCTTTGCGTTTACTTTGAAGAAATTAGAGTGTTCAAAGCGGGCTATCTATAGCTCGGATACTCGTACATGGAATAATGGAATAGGACCCTGGGTCATTTCCGTTGGTCTATGGCCATTGGGTAATGATTAAAAGGGACTGCCGGGGGCATTGGTATGGTGGGGGGAGAGGTGAAATTCCGTGATCCTCGCCAGACCAACTACAGCGAAAGCATTTGCCAAGAATGTCTTCATTAATCAAGAACGAAAGTCAGAGGTTCGAAGACGATCAGATACCGTCGTAGTTCTGACCATAAACGATGCCAGCTTGGAAGTGGCGATGGTTGTATTTCATGACCCCGCCACGGCCCGTCGGGAAACCATAAGCGTTTGGGTTCCGGGGGAAGTATGGTTGCAAAGCTGAAACTTAAAGGAATTGACGGAAGGGCACCACCAGGAGTGGAGCCTGCGGCTTAATTTGACTCAACACGGGAAAACTCACCCGGCCCGGACACTGCAAGGATTGACAGATTGAGAGCTCTTTCTCGATTCGGTGGATGGTGGTGCATGGCCGTTCTTAGTTGGTGGAGTGATTTGTCTGGTTAATTCCGATAACGAACGAGACTCTAGCCTACTAACTAGTTCGCCGATCTGCTTCTGTGGGTCGGTAATAAACTTCTTAGAGGGACAAGTGGCGCTTAGCCACGCGAGATGGAGCAATAACAGGTCTGTGATGCCCTTAGATGTCCGGGGCCGCACGCGCGCTACACTGAAAGAATCAACGTGTTTGAATCACCTGATCCGAGAGGGTTGGGCAATCCGTTGAACCTCTTTCGTGCTAGGGATTGGGGCTTGTAATTCTTCCCCATGAACGAGGAATTCCCAGTAAGCACGAGTCATCAGCTCGTGTTGATTACGTCCCTGCCCTTTGTACACACCGCCCGTCGCTACTACCGATTGGATGGCTTAGTGAGACCTTTGGACTGGACCGTCTTTCGGGGGTTTCGGCTCTCTCTGGCGTGGCTGGGAAGAAGGTCGAACTGGACTGTCTAGAGGAAGTAAAAGTCGTAACAAGGTTTCCGTA
>s1677(LC604686)
TAGTTATATGCTTGTCTCAAAGATTAAGCCATGCACGTGTAAGTACACGCTTTAGTATAGTGAAACTGCGAATGGCTCATTAAATCATATGTGATTTCTTAGATCGTTGCTTTCCTTCGGGAAAGTCTGGATAACTGTGGCAATTCTAGAGCTAATACATGCAACCAAGCTCCAACCTTCGTGGGACGAGCGCTCTTATTAGACCGAGGCCAACCTGCTGGGCAACTGGCAGTTAGCTGTGGTGACTCTGAATAAACACAGTTGATCGCACGACTTTACGTCGGCGACGTATCTTTCAAGCGTATGCCCTATCAGCTGTCGACGGTAGGGTAGTGGCCTACCGTGGCATCAACGGGTAACGGGGGATCAGGGTCCGATCCCGGAGAGTAAGCCTGAGAGACGGCTTACACATCTAAGGAAGGCAGCAGGCGCGCAAATTACCCAATGGGGACACCCTGAGGTAGTGACAAGAAATAACAATACGCGACTCTTTCGAGGCCGCGTAATTGGAATGAGCACAGTCTAAATCCTTTAGCGAGGATCAATTGGAGGGCAAGTCTGGTGCCAGCAGCCGCGGTAATTCCAGCTCCAATAGCGTATATTAAAGTTGCTGCAGTTAAAAAGCTCGTAGTTGACAATCGGTGCTCGTCTCGGCGGTCCTGTTCACGCAGGCACTGCCTTGATGGCCTCTACACACTGGCTTGAGGTCGTGCAGGCTGGGAAACTGGCAGCACGTTCCAGAGCCCCGGGTGTCCTTTATTGGGTGCCCGTGGGTGGCCTTTGCGTTTACTTTGAAGAAATTAGAGTGTTCAAAGCGGGCTATCTATAGCTCGGATACTCGTACATGGAATAATGGAATAGGACCCTGGGTCATTTCCGTTGGTCTATGGCCATTGGGTAATGATTAAAAGGGACTGCCGGGGGCATTGGTATGGTGGGGGGAGAGGTGAAATTCCGTGATCCTCGCCAGACCAACTACAGCGAAAGCATTTGCCAAGAATGTCTTCATTAATCAAGAACGAAAGTCAGAGGTTCGAAGACGATCAGATACCGTCGTAGTTCTGACCATAAACGATGCCAGCTTGGAAGTGGCGATGGTTGTATTTCATGACCCCGCCACGGCCCGTCGGGAAACCATAAGCGTTTGGGTTCCGGGGGAAGTATGGTTGCAAAGCTGAAACTTAAAGGAATTGACGGAAGGGCACCACCAGGAGTGGAGCCTGCGGCTTAATTTGACTCAACACGGGAAAACTCACCCGGCCCGGACACTGCAAGGATTGACAGATTGAGAGCTCTTTCTCGATTCGGTGGATGGTGGTGCATGGCCGTTCTTAGTTGGTGGAGTGATTTGTCTGGTTAATTCCGATAACGAACGAGACTCTAGCCTACTAACTAGTTCGCCGATCTACTTCACGTGGGTTGGTAATAAACTTCTTAGAGGGACAAGTGGCGCTTAGCCACGCGAGATGGAGCAATAACAGGTCTGTGATGCCCTTAGATGTCCGGGGCCGCACGCGCGCTACACTGAAAGAATCAACGTGTTTGAAGGCACCTGATCCGAGAGGGTTGGGCAATCCGTTGAACCTCTTTCGTGCTAGGGATTGGGGCTTGTAATTCTTCCCCATGAACGAGGAATTCCCAGTAAGCACGAGTCATCAGCTCGTGTTGATTACGTCCCTGCCCTTTGTACACACCGCCCGTCGCTACTACCGATTGGATGGCTTAGTGAGACCTTTGGACTGGACCGTCTTTCGGGGGTTTCGGCTCTCTCTGGCGTGGCTGGGAAGAAGGTCGAACTGGACTGTCTAGAGGAAGTAAAAGTCGTAACAAGGTTTCCGTA

-ITS2-
>s1632(LC604684)
TAGCTGCGCGACTTAATGTGAATTGCAGGACACATTGAACATCGATATCTTGAACGCATATTGCGGTCTTTGGTCACTCCAAGGACCACGTCTGTCTCAGGGTCGGATATGCATTAGCAATCGCGTTATTCGTAGCGCGCACTGGGCTTTTTGGCAGTGAGCTTCGGCAACGATAATCACTCCCTAGCCTCAAGTACAGAATTTGAAACTGAGCGTATTCAGCCCACTTCTATGTTCTACTTAGCAATCATGTTCTTGGGTCACCGGTGCATACATGGCCGGAGTCACAAAACTTGAGCACTAACTGGAGCTCCTGGGAAGAGGGAAGAGAGCTTTGAGCTTGTTACTCTCGTATAACCCCTCTTTATACCAAACCAGGTCCTAACTGTGCTTTAACTAACAGGCAGTGGAAAGGTCGCACTGGTGACTGATAAGGACTGTTTGTCATGTAGCAAGTGTCGTGGTAGTTGATATGTTCGAAAGCTGTCGATCTCATATACAGGTTGATGGCTTTTAAAACTTTTCTTTTACGACCTGAGATCAGGCGAGATTACCCGCTGAATTTAA
>s1633(LC604683)
TAGCTGCGCGACTTAATGTGAATTGCAGGACACATTGAACATCGATATCTTGAACGCATATTGCGGTCTTTGGTCACTCCAAGGACCACGTCTGTCTCAGGGTCGGATATGCATTAGCAATCGCGTTATTCGTAGCGCGCACTGGGCTTTTTGGCAGTGAGCTTCGGCAACGATAATCACTCCCTAGCCTCAAGTACAGAATTTGAAACTGAGCGTATTCAGCCCACTTCTATGTTCTACTTAGCAATCATGTTCTTGGGTCACCGGTGCATACATGGCCGGAGTCACAAAACTTGAGCACTAACTGGAGCTCCTGGGAAGAGGGAAGAGAGCTTTGAGCTTGTTACTCTCGTATAACCCCTCTTTATACCAAACCAGGTCCTAACTGTGCTTTAACTAACAGGCAGTGGAAAGGTCGCACTGGTGACTGATAAGGACTGTTTGTCATGTAGCAAGTGTCGTGGTAGTTGATATGTTCGAAAGCTGTCGATCTCATATACAGGTTGATGGCTTTTAAAACTTTTCTTTTACGACCTGAGATCAGGCGAGATTACCCGCTGAATTTAA
>s1659(LC604682)
TAGCTGCGTGACTTAATGTGAATTGCAGGACACATTGAACATCGATATCTTGAACGCATATTGCGGTCTTTGGTCACTCCAAGGACCACGTCTGTCTCAGGGTCGGATATGTTATAGCAATCGCGTTATTCATTTAGCGCGCATTGGGCTTTGGCAGTGGAGGGGGCCGCGTCGGCAACGATTAAGCCCCCACCGTAACTCCCTAGCCTCAAGTACAGAATTGGAAACTGAGCGTATTCAGCCCACTTCTTTTACACACTGGTTCTTACTTAGCAATCATGTTCTTGGTGTCACCGGTGCACACAAGGCCGGAGTCACAAAACTTGAGCACTAGTTGGACCGTCTGGGAAGAGGGAAGAGAGCTTTGAGCTTGTTACTCTCATTACTCTCTCTTTATGCCAAACCAGCCCCAATCAGTGCTTTAAACGAACAGGCAGTGGAAAGGTCGCGCTGGAGAAAAGACACCGACAAAAGGACTGTGTTAATGTGGCCAGTGTAGTGATGGTTGATTTATGTTCGAAAGCTATTCGATCTCACACAACAGGTTGATTGGCTTTAAAAACTTYTTCTTTTACGACCTGAGATCAGGCGAGATTACCCGCTGAATTTAA
>s1660(LC604681)
TAGCTGCGTGACTTAATGTGAATTGCAGGACACATTGAACATCGATATCTTGAACGCATATTGCGGTCTTTGGTCACTCCAAGGACCACGTCTGTCTCAGGGTCGGATATGTTATAGCAATCGCGTTATTCATTTAGCGCGCACTGGGCTTTGGCAGTGGAGGGGGCCGCGTCGGCAACGATTAAGCCCCCACCGTAACTCCCTAGCCTCAAGTACAGAATTGAAAACTGAGCGTATTCAGCCCACTTCTTTTACACACTGGTTCTTACTTAGCAATCATGTTCTTGGTGTCACCGGTGCACACAAGGCCGGAGTCACAAAACTTGAGCACTAGTTGGACCGTCTGGGAAGAGGGAAGAGAGCTTTGAGCTTGTTACTCTCATTACTCTCTCTTTATGCCAAACCAGCCCCAATCAGTGCTTTAAACGAACAGGCAGTGGAAAGGTCGCGCTGGAGAAAAGACACCGACAAAAGGACTGTGTTAATGTGGCCAGTGTAGTGATGGTTGATTTATGTTCGAAAGCTATTCGATCTCACACAACAGGTTGATTGGCTTTAAAAA
>s1677(LC604680)
TAGCTGCGCGACTTAATGTGAATTGCAGGACACATTGAACATCGATATCTTGAACGCATATTGCGGTCTTTGGTCACTCCAAGGACCACGTCTGTCTCAGGGTCGGATATGCATTAGCAATCGCGTTATTCGTAGCGCGCACTGGGCTTTTTGGCAGTGAGCTTCGGCAACGATAATCACTCCCTAGCCTCAAGTACAGAATTTGAAACTGAGCGTATTCAGCCCACTTCTATGTTCTACTTAGCAATCATGTTCTTGGGTCACCGGTGCATACATGGCCGGAGTCACAAAACTTGAGCACTAACTGGAGCTCCTGGGAAGAGGGAAGAGAGCTTTGAGCTTGTTACTCTCGTATAACCCCTCTTTATACCAAACCAGGTCCTAACTGTGCTTTAACTAACAGGCAGTGGAAAGGTCGCACTGGTGACTGATAAGGACTGTTTGTCATGTAGCAAGTGTCGTGGTAGTTGATAMGTTCGAAAGCTGTCGATCTCATATACAGGTTGATRGCTTTTAAAACTTTTCTTTTACGACCTGAGATCAGGCGAGATTACCCGCTGAATTTAA
>s1678(LC604679)
TAGCTGCGCGACTTAATGTGAATTGCAGGACACATTGAACATCGATATCTTGAACGCATATTGCGGTCTTTGGTCACTCCAAGGACCACGTCTGTCTCAGGGTCGGATATGCATTAGCAATCGCGTTATTCGTAGCGCGCACTGGGCTTTTTGGCAGTGAGCTTCGGCAACGATAATCACTCCCTAGCCTCAAGTACAGAATTTGAAACTGAGCGTATTCAGCCCACTTCTATGTTCTACTTAGCAATCATGTTCTTGGGTCACCGGTGCATACATGGCCGGAGTCACAAAACTTGAGCACTAACTGGAGCTCCTGGGAAGAGGGAAGAGAGCTTTGAGCTTGTTACTCTCGTATAACCCCTCTTTATACCAAACCAGGTCCTAACTGTGCTTTAACTAACAGGCAGTGGAAAGGTCGCACTGGTGACTGATAAGGMCTGTTTGTCATGTAGCAAGTGTCGTGGTAGTTGATATGTTCGAAAGCTGTCGATCTCATATACAGGTTGATGGCTTTTAAAACTTTTCTTTTACGACCTGAGATCAGGCGAGATTACCCGCTGAATTTAA
